# Supplementary material for: STK26 Promotes the Stabilization of ATF6 to Facilitate the Progression of Colorectal Cancer
Source: Int J Mol Sci. 2025 Aug 20;26(16):8052. doi: 10.3390/ijms26168052 (PMC12386624; doi:10.3390/ijms26168052)
Supplement: Supplementary file 1 [file ijms-26-08052-s001.zip › Table S1.xlsx]

## Sheet: Sheet1
	experiments	primers name	sequences
Primers	qPCR	ATF6-F	ATGAACCCTAGTGTGAGCCC
		ATF6-R	ATTAGGGGCTGACAAGGAGG
		DDIT3-F	CATTGCCTTTCTCCTTCGGG
		DDIT3-R	CCAGAGAAGCAGGGTCAAGA
		XBP1-F	GAGTTAAGACAGCGCTTGGG
		XBP1-R	GATGTTCTGGAGGGGTGACA
		HSPA5-F	CGGTCTACTATGAAGCCCGT
		HSPA5-R	CATCTGGGTTTATGCCACGG
		STK26-qPCR-F	ATGGAAGGCAGAAGGACACA
		STK26-qPCR-R	TTGCTCTGCCCCATTCTGTA
		GAPDH-F	TCACCAGGGCTGCTTTTAAC
		GAPDH-R	TGACAAGCTTCCCGTTCTCA
	plasmids	STK26-F	CGCGGATCCATGGCCCACTCGCCGGTGGCTGTCCAAGTG
		STK26-R	GCGTCGACTTAGGGGGATTCGTCTGCTGAACA
		STK26 K53R-F	AAGTCGTTGCTATTAGAATCATAGACCTTGA
		STK26 K53R-R	TCAAGGTCTATGATTCTAATAGCAACGACTT
		ATF6-F	CGGGATCCATGGGGGAGCCGGCTGGGGTTG
		ATF6-R	CCCAAGCTTCAACATGCTCATAGGTCCATAGTTCAG
	sg	sg1-F	CACCGCTCGCCGGTGGCTGTCCAA
		sg1-R	AAACTTGGACAGCCACCGGCGAGC
		sg2-F	CACCGCGCCGCCCACGTGACTGCT
		sg2-R	AAACAGCAGTCACGTGGGCGGCGC
